# Supplementary material for: Investigating Escherichia coli habitat transition from sediments to water in tropical urban lakes
Source: PeerJ. 2024 Jan 11;12:e16556. doi: 10.7717/peerj.16556 (PMC10788090; doi:10.7717/peerj.16556)
Supplement: Supplemental Information 1 — The names of five lakes and their respective coordinates in this study and the type of sample collected in each sampling and the experiments conducted. Conducted experiments were labeled with “ √ ”, whereas “ ×” indicates was not performed. The failed experiments are highlighted in yellow and the reason stated in the “Note” column. [file peerj-12-16556-s001.xlsx]

## Sheet: Sheet1
Station	Coordinates	Date	Type of sample collected		Experiment conducted					Note
			Water	Sediment	Enumeration of E. coli in water and sediment, and total coliform in water	Water and sediment parameters measurement	Habitat transition	Size fractionation	Protist count
Tasik Varsiti	3°07'08.32"N, 101°39'27.49"E	31 May 2022	√	√	√	×	√	×	×
		06 Jun 2022	×	√	×	×	√	×	×
		23 Jun 2022	√	√	√	×	Failed	√	×	The habitat transition rate could not be measured due to the soft agar broke during incubation.
		06 Jul 2022	√	√	√	√	√	√	×
		13 Jul 2022	√	√	√	√	√	√	×
		06 Sep 2022	√	√	√	√	√	√	×
		04 Oct 2022	√	√	√	√	√	√	×
		02 Nov 2022	√	×	×	×	×	×	√
		10 Nov 2022	√	×	×	×	×	×	√
		15 Nov 2022	√	×	×	×	×	×	√
Tasik Taman Jaya	3°06'20.96"N, 101°38'56.31"E	06 Jul 2022	√	√	√	√	√	√	×
		13 Jul 2022	√	√	√	√	√	√	×
		09 Aug 2022	√	√	√	√	√	√	×
		02 Nov 2022	√	×	×	×	×	×	√
		10 Nov 2022	√	×	×	×	×	×	√
		15 Nov 2022	√	×	×	×	×	×	√
Tasik Aman	3°06'11.74"N, 101°37'33.00"E	02 Aug 2022	√	√	√	√	√	√	×
		30 Aug 2022	√	√	√	√	√	√	×
		12 Sep 2022	√	√	√	√	Failed	√	×	The habitat transition rate could not be measured, probably due to the low abundance of E. coli in the sediment sample.
		12 Oct 2022	√	√	√	√	√	√	×
		02 Nov 2022	√	×	×	×	×	×	√
		10 Nov 2022	√	×	×	×	×	×	√
		15 Nov 2022	√	×	×	×	×	×	√
Tasik Kelana	3°05'37.12"N, 101°35'47.69"E	02 Aug 2022	√	√	√	√	√	√	×
		30 Aug 2022	√	√	√	√	√	√	×
		12 Sep 2022	√	√	√	√	Failed	√	×	The habitat transition rate could not be measured due to the soft agar broke during incubation.
		12 Oct 2022	√	√	√	√	√	√	×
		02 Nov 2022	√	×	×	×	×	×	√
		10 Nov 2022	√	×	×	×	×	×	√
		15 Nov 2022	√	×	×	×	×	×	√
Tasik Central Park Bandar Utama	3°08'58.16"N, 101°36'50.90"E	09 Aug 2022	√	√	√	√	√	√	×
		06 Sep 2022	√	√	√	√	√	√	×
		04 oct 2022	√	√	√	√	√	√	×
		02 Nov 2022	√	×	×	×	×	×	√
		10 Nov 2022	√	×	×	×	×	×	√
		15 Nov 2022	√	×	×	×	×	×	√
