# Supplementary material for: Investigating Escherichia coli habitat transition from sediments to water in tropical urban lakes
Source: PeerJ. 2024 Jan 11;12:e16556. doi: 10.7717/peerj.16556 (PMC10788090; doi:10.7717/peerj.16556)
Supplement: Supplemental Information 2 [file peerj-12-16556-s002.xlsx]

## Sheet: E. coli abundance
Station	Date	Water (cfu mL–1)		Sediment (cfu g–1 )
		E. coli	Total coliform	E. coli
Tasik Varsiti	31 May 2022	350	890	5900
	23 Jun 2022	71	400	120
	06 Jul 2022	13	8	510
	13 Jul 2022	950	2400	2000
	06 Sep 2022	15	75	5900
	04 Oct 2022	49	150	4800
Tasik Taman Jaya	06 Jul 2022	10	82	60
	13 Jul 2022	140	1800	12000
	09 Aug 2022	48	400	3400
Tasik Aman	02 Aug 2022	3	63	700
	30 Aug 2022	2	61	60
	12 Sep 2022	1	20	0
	12 Oct 2022	15	76	20
Tasik Kelana	02 Aug 2022	2300	2300	500
	30 Aug 2022	77	2200	260
	12 Sep 2022	7	710	10
	12 Oct 2022	4	560	250
Tasik Central Park Bandar Utama	09 Aug 2022	6	210	1000
	06 Sep 2022	2	54	200
	04 Oct 2022	8	83	10
