# Supplementary material for: Investigating Escherichia coli habitat transition from sediments to water in tropical urban lakes
Source: PeerJ. 2024 Jan 11;12:e16556. doi: 10.7717/peerj.16556 (PMC10788090; doi:10.7717/peerj.16556)
Supplement: Supplemental Information 3 — These data were used to determine the decay and growth rate of E. coli in different water fractions. [file peerj-12-16556-s003.xlsx]

## Sheet: Sheet1
Station: Tasik Varsiti
Date: 23 Jun 2022					Date: 06 Jul 2022					Date: 13 Jul 2022					Date: 06 Sep 2022					Date: 04 Oct 2022
Incubation time (hour)	E. coli abundance (cfu mL–1)				Incubation time (hour)	E. coli abundance (cfu mL–1)				Incubation time (hour)	E. coli abundance (cfu mL–1)				Incubation time (hour)	E. coli abundance (cfu mL–1)				Incubation time (hour)	E. coli abundance (cfu mL–1)
	Total	< 20 µm	< 0.2 µm			Total	< 20 µm	< 0.2 µm			Total	< 20 µm	< 0.2 µm			Total	< 20 µm	< 0.2 µm			Total	< 20 µm	< 0.2 µm
0	1600	2100	1300		0	2700	2400	1600		0	3100	3100	2600		0	1800	940	690		0	1800	1600	2300
6	2400	2230	1700		6	3600	2200	3700		6	2600	3000	3500		6	1500	1280	1100		6	1700	1500	4900
12	2200	1710	1900		12	3400	2100	65000		12	2900	3700	4100		12	1400	1400	1500		12	1300	1100	91000
18	1400	1190	2000		18	2700	2000	137000		18	2000	2060	3900		18	1100	860	1700		18	1300	1600	118000
24	1300	800	1900		24	2100	1800	206000		24	1800	1545	330		24	660	720	2000		24	1100	700	89000
Station: Tasik Taman Jaya
Date: 06 Jul 2022					Date: 13 Jul 2022					Date: 09 Aug 2022
Incubation time (hour)	E. coli abundance (cfu mL–1)				Incubation time (hour)	E. coli abundance (cfu mL–1)				Incubation time (hour)	E. coli abundance (cfu mL–1)
	Total	< 20 µm	< 0.2 µm			Total	< 20 µm	< 0.2 µm			Total	< 20 µm	< 0.2 µm
0	3000	2160	1895		0	2600	2065	1500		0	1600	1835	1975
6	1800	1770	18350		6	1140	1020	1100		6	1160	1030	2135
12	2100	870	606000		12	320	300	5700		12	520	420	5900
18	560	370	706000		18	130	61	21000		18	250	182	42000
24	170	270	830000		24	55	34	70000		24	150	179	64000
Station: Tasik Aman
Date: 02 Aug 2022					Date: 30 Aug 2022					Date: 12 Sep 2022					Date: 12 Oct 2022
Incubation time (hour)	E. coli abundance (cfu mL–1)				Incubation time (hour)	E. coli abundance (cfu mL–1)				Incubation time (hour)	E. coli abundance (cfu mL–1)				Incubation time (hour)	E. coli abundance (cfu mL–1)
	Total	< 20 µm	< 0.2 µm			Total	< 20 µm	< 0.2 µm			Total	< 20 µm	< 0.2 µm			Total	< 20 µm	< 0.2 µm
0	2300	2900	2300		0	1700	1890	2100		0	2100	1875	1400		0	1700	1630	2000
6	1800	2500	2900		6	2000	2100	2300		6	1500	1625	2200		6	1190	1150	2500
12	1400	1700	6000		12	1300	1100	2500		12	530	790	2400		12	710	910	2300
18	690	660	8600		18	610	730	3300		18	180	329	3500		18	300	330	2900
24	520	650	7300		24	380	480	3400		24	83	201	2500		24	152	132	3200
Station: Tasik Kelana
Date: 02 Aug 2022					Date: 30 Aug 2022					Date: 12 Sep 2022					Date: 12 Oct 2022
Incubation time (hour)	E. coli abundance (cfu mL–1)				Incubation time (hour)	E. coli abundance (cfu mL–1)				Incubation time (hour)	E. coli abundance (cfu mL–1)				Incubation time (hour)	E. coli abundance (cfu mL–1)
	Total	< 20 µm	< 0.2 µm			Total	< 20 µm	< 0.2 µm			Total	< 20 µm	< 0.2 µm			Total	< 20 µm	< 0.2 µm
0	3700	4900	2200		0	1670	2100	1900		0	1600	1840	1600		0	2200	1880	2800
6	2600	2000	3300		6	2000	2000	15500		6	2000	1900	8100		6	1400	1700	8400
12	450	720	5500		12	1100	1600	30100		12	920	1200	64500		12	800	1300	26000
18	230	290	6600		18	630	800	43000		18	640	780	63000		18	370	940	410000
24	110	170	5400		24	320	390	41000		24	250	460	52000		24	130	590	31000
Station: Tasik Central Park Bandar Utama
Date: 09 Aug 2022					Date: 06 Sep 2022					Date: 04 Oct 2022
Incubation time (hour)	E. coli abundance (cfu mL–1)				Incubation time (hour)	E. coli abundance (cfu mL–1)				Incubation time (hour)	E. coli abundance (cfu mL–1)
	Total	< 20 µm	< 0.2 µm			Total	< 20 µm	< 0.2 µm			Total	< 20 µm	< 0.2 µm
0	2700	2600	2000		0	1500	1500	1500		0	1700	1800	1400
6	2500	1740	1600		6	1300	1600	2100		6	1180	790	2000
12	1200	1300	2300		12	1100	1200	2300		12	850	470	2100
18	720	1150	3600		18	1200	980	2700		18	630	510	2300
24	640	760	3800		24	760	1060	2200		24	430	260	3300
