# Supplementary material for: Investigating Escherichia coli habitat transition from sediments to water in tropical urban lakes
Source: PeerJ. 2024 Jan 11;12:e16556. doi: 10.7717/peerj.16556 (PMC10788090; doi:10.7717/peerj.16556)
Supplement: Supplemental Information 4 [file peerj-12-16556-s004.xlsx]

## Sheet: Sheet1
Station	Date	Total fraction (h–1)	<20 µm fraction (h–1)	<0.2 µm fraction (h–1)
Tasik Varsiti	23 Jun 2022	-0.04	-0.04	0.02
	06 Jul 2022	-0.03	-0.01	0.22
	13 Jul 2022	-0.02	-0.02	*
	06 Sep 2022	-0.04	*	0.04
	04 Oct 2022	-0.02	-0.04	0.17
Tasik Taman Jaya	06 Jul 2022	-0.11	-0.1	0.26
	13 Jul 2022	-0.16	-0.18	0.18
	09 Aug 2022	-0.1	-0.11	0.17
Tasik Aman	02 Aug 2022	-0.07	-0.07	0.08
	30 Aug 2022	-0.07	-0.06	0.02
	12 Sep 2022	-0.14	-0.1	0.05
	12 Oct 2022	-0.1	-0.1	0.02
Tasik Kelana	02 Aug 2022	-0.16	-0.14	0.06
	30 Aug 2022	-0.07	-0.07	0.12
	12 Sep 2022	-0.08	-0.06	0.31
	12 Oct 2022	-0.12	-0.05	0.27
Tasik Central Park Bandar Utama	09 Aug 2022	-0.07	-0.05	0.03
	06 Sep 2022	-0.023	-0.02	0.03
	04 Oct 2022	-0.06	-0.07	0.03
*Unable to obtain a statistically significant slope
