# Supplementary material for: Investigating Escherichia coli habitat transition from sediments to water in tropical urban lakes
Source: PeerJ. 2024 Jan 11;12:e16556. doi: 10.7717/peerj.16556 (PMC10788090; doi:10.7717/peerj.16556)
Supplement: Supplemental Information 5 — These data were used to determine the E. coli increase rate. [file peerj-12-16556-s005.xlsx]

## Sheet: Sheet1
Station: Tasik Varsiti
Incubation time (hour)	E. coli abundance in water column (cfu mL–1)
	31 May 2022	06 Jun 2022	06 Jul 2022	13 Jul 2022	06 Sep 2022	04 Oct 2022
0	0	0	0	0	0	0
6	1	1	3	1	0	1
12	300	50	70	200	94	100
18	3800	11200	2500	13000	92000	20000
24	175	20000	3900	1300	40000	44000
Station: Tasik Taman Jaya
Incubation time (hour)	E. coli abundance in water column (cfu mL–1)
	06 Jul 2022	13 Jul 2022	09 Aug 2022
0	0	0	0
6	0	20	0
12	6	1000	4
18	150	20000	7000
24	3600	100000	20000
Station: Tasik Aman					·
Incubation time (hour)	E. coli abundance in water column (cfu mL–1)
	02 Aug 2022	30 Aug 2022	12 Oct 2022
0	0	0	0
6	0	0	0
12	5	1500	15
18	4000	80000	1140
24	3000	250000	590000
Station: Tasik Kelana
Incubation time (hour)	E. coli abundance in water column (cfu mL–1)
	02 Aug 2022	30 Aug 2022	12 Oct 2022
0	0	0	0
6	0	0	0
12	40	3300	710
18	3000	230000	14000
24	600000	200000	590000
Station: Tasik Central Park Bandar Utama
Incubation time (hour)	E. coli abundance in water column (cfu mL–1)
	09 Aug 2022	06 Sep 2022	04 Oct 2022
0	0	0	0
6	0	0	0
12	130	20	570
18	7500	42000	23000
24	1400000	300000	270000
