# Supplementary material for: Investigating Escherichia coli habitat transition from sediments to water in tropical urban lakes
Source: PeerJ. 2024 Jan 11;12:e16556. doi: 10.7717/peerj.16556 (PMC10788090; doi:10.7717/peerj.16556)
Supplement: Supplemental Information 6 [file peerj-12-16556-s006.xlsx]

## Sheet: Sheet1
Station	Date	E. coli increase rate (h–1)
Tasik Varsiti	31 May 2022	0.5
	06 Jun 2022	0.55
	06 Jul 2022	0.4
	13 Jul 2022	0.55
	06 Sep 2022	0.54
	04 Oct 2022	0.59
Tasik Taman Jaya	06 Jul 2022	0.46064
	13 Jul 2022	0.47333
	09 Aug 2022	0.61592
Tasik Aman	02 Aug 2022	0.40513
	30 Aug 2022	0.68773
	12 Oct 2022	0.73551
Tasik Kelana	02 Aug 2022	0.73679
	30 Aug 2022	0.61263
	12 Oct 2022	0.71406
Tasik Central Park Bandar Utama	09 Aug 2022	0.77506
	06 Sep 2022	0.75726
	04 Oct 2022	0.68691
