# Supplementary material for: Investigating Escherichia coli habitat transition from sediments to water in tropical urban lakes
Source: PeerJ. 2024 Jan 11;12:e16556. doi: 10.7717/peerj.16556 (PMC10788090; doi:10.7717/peerj.16556)
Supplement: Supplemental Information 7 [file peerj-12-16556-s007.xlsx]

## Sheet: Sheet1
Station: Tasik Kelana
Incubation time (hour)	E. coli abundance in water column (cfu mL–1)
	12 Sep 2022	12 Oct 2022
0	229	150
6	1200	180
12	8700	2200
18	420000	3700
24	1400000	500000
Station: Tasik Central Park Bandar Utama
Incubation time (hour)	E. coli abundance in water column (cfu mL–1)
	06 Sep 2022	04 Oct 2022
0	250	150
6	740	310
12	13000	3400
18	270000	85000
24	3300000	500000
