# Supplementary material for: Investigating Escherichia coli habitat transition from sediments to water in tropical urban lakes
Source: PeerJ. 2024 Jan 11;12:e16556. doi: 10.7717/peerj.16556 (PMC10788090; doi:10.7717/peerj.16556)
Supplement: Supplemental Information 8 [file peerj-12-16556-s008.xlsx]

## Sheet: Sheet1
Station	Date	E. coli habitat transition rate (h–1)
Tasik Varsiti	31 May 2022	0.13
	06 Jun 2022	0.18
	06 Jul 2022	0.03
	13 Jul 2022	0.18
	06 Sep 2022	0.17
	04 Oct 2022	0.22
Tasik Taman Jaya	06 Jul 2022	0.09
	13 Jul 2022	0.01
	09 Aug 2022	0.25
Tasik Aman	02 Aug 2022	0.04
	30 Aug 2022	0.32
	12 Oct 2022	0.37
Tasik Kelana	02 Aug 2022	0.37
	30 Aug 2022	0.24
	12 Oct 2022	0.34
Tasik Central Park Bandar Utama	09 Aug 2022	0.41
	06 Sep 2022	0.39
	04 Oct 2022	0.32
