# Supplementary material for: Investigating Escherichia coli habitat transition from sediments to water in tropical urban lakes
Source: PeerJ. 2024 Jan 11;12:e16556. doi: 10.7717/peerj.16556 (PMC10788090; doi:10.7717/peerj.16556)
Supplement: Supplemental Information 9 [file peerj-12-16556-s009.xlsx]

## Sheet: Sheet1
E. coli abundance (cfu mL–1)
m-TEC agar	CHROMagar ECC agar
25	1
43	1
27	1
1700	870
750	210
6700	5000
210	60
160	29
480	101
