# Supplementary material for: Investigating Escherichia coli habitat transition from sediments to water in tropical urban lakes
Source: PeerJ. 2024 Jan 11;12:e16556. doi: 10.7717/peerj.16556 (PMC10788090; doi:10.7717/peerj.16556)
Supplement: Supplemental Information 10 — Water: temperature, pH, dissolved oxygen, total suspended solid, particular organic matter, Chlorophyll a, NH4, PO4 and protists count; Sediment: particle size, sediment composition, sediment textural class and organic matter. [file peerj-12-16556-s010.xlsx]

## Sheet: Sheet1
Station	Date	Water									Sediment
		Temperature (℃)	pH	Dissolved oxygen (mg L–1)	Total suspended solid (mg L–1)	Particular organic matter (mg L–1)	Chlorophyll ɑ (µg L–1)	NH4 (µM)	PO4 (µM)	Protists (×104 mL–1)	Particle Size (µm)	Sediment composition (%)			USDA Textural class	Organic matter (mg g–1)
												Sand	Clay	Silt
Tasik Varsiti	06 Jul 2022	30.7	7.0	9.97	23	21	36.08	0.7	0.19		64.81	0.571	0.0938	0.3352	Very fine sandy loam	44
	13 Jul 2022	29.5	7.2	8.93	29	21	43.25	0.39	0.21		25.4	0.246	0.267	0.487	Loam	19
	06 Sep 2022	29.8	6.9	8.38	33	19	54.9	0.3	0.15		86.23	0.665	0.0642	0.2708	Fine sandy loam	27
	04 Oct 2022	29.8	7.7	8.75	20	20	69.33	0.34	0.16		44.4	0.412	0.152	0.436	Loam	28
	02 Nov 2022									3.6
	10 Nov 2022									6.16
	15 Nov 2022									4.37
Tasik Taman Jaya	06 Jul 2022	29.6	6.4	3.22	35	14	26.87	89.77	0.33		234.9	0.799	0.0464	0.1546	Loamy sand	45
	13 Jul 2022	28	7.2	4.09	38	15	33.52	98.83	0.39		432.7	0.9203	0	0.0797	Coarse sand	25
	09 Aug 2022	28.5	6.7	0.66	26	11	32.69	49.48	0.4		353.8	0.893	0	0.107	Coarse sand	29
	02 Nov 2022									6.85
	10 Nov 2022									4.16
	15 Nov 2022									4.13
Tasik Aman	02 Aug 2022	29.5	6.9	11.56	23	22	92.56	0.53	0.6		64.85	0.512	0.3901	0.0979	Sandy clay	29
	30 Aug 2022	29.9	7.6	6.33	25	23	68.65	3.23	0.26		278.1	0.787	0.0518	0.1612	Loamy coarse sand	24
	12 Sep 2022	30.9	6.8	6.03	40	28	100.88	1.86	0.21		218.6	0.848	0.0615	0.0905	Loamy coarse sand	14
	12 Oct 2022	28.3	7.3	13.98	36	29	100.43	1.04	0.3		53.91	0.419	0.137	0.444	Loam	48
	02 Nov 2022									4.76
	10 Nov 2022									5.48
	15 Nov 2022									5.64
Tasik Kelana	02 Aug 2022	31.4	6.6	12.77	31	21	69.96	55.63	0.54		567.5	0.9697	0	0.0303	Coarse sand	6
	30 Aug 2022	29.4	7.2	3.97	17	12	39.8	53.53	0.2		646.1	0.991	0	0.009	Coarse sand	8
	12 Sep 2022	28.5	7.1	7.79	16	13	61.79	35.92	0.2		473.3	0.9566	0	0.0434	Coarse sand	4
	14 Oct 2022	30.4	6.7	13.2	18	10	48.59	5.07	0.22		766.7	1	0	0	Coarse sand	3
	02 Nov 2022									3.04
	10 Nov 2022									3.4
	15 Nov 2022									4.44
Tasik Central Park Bandar Utama	09 Aug 2022	29.6	7.8	7.84	79	48	81.78	0.71	0.23		264.3	0.796	0.0581	0.1459	Loamy coarse sand	28
	06 Sep 2022	30.6	6.8	11.8	62	42	83.36	0.98	0.19		286.4	0.847	0.0384	0.1146	Loamy coarse sand	19
	04 Oct 2022	29.6	7	9.31	53	39	86.86	1.22	0.19		211.2	0.823	0.0634	0.1136	Loamy coarse sand	72
	02 Nov 2022									6.93
	10 Nov 2022									6.01
	15 Nov 2022									4.85
